# Supplementary material for: Water Shortage Affects Vegetative and Reproductive Stages of Common Bean (Phaseolus vulgaris) Chilean Landraces, Differentially Impacting Grain Yield Components
Source: Plants (Basel). 2022 Mar 11;11(6):749. doi: 10.3390/plants11060749 (PMC8948600; doi:10.3390/plants11060749)
Supplement: Supplementary file 1 [file plants-11-00749-s001.zip]

Archive with 3 entries (3 files):
- figure S1.pdf
- Table S1.xlsx
- Table S2.pdf
