# Supplementary material for: Water Shortage Affects Vegetative and Reproductive Stages of Common Bean (Phaseolus vulgaris) Chilean Landraces, Differentially Impacting Grain Yield Components
Source: Plants (Basel). 2022 Mar 11;11(6):749. doi: 10.3390/plants11060749 (PMC8948600; doi:10.3390/plants11060749)
Supplement: Supplementary file 1 [file plants-11-00749-s001.zip › Table S1.xlsx]

## Sheet: Landraces
Bank Code	Landrace	Region	Province	Race	Habit	Comercial Type
QUI 10217	Enriqueta	Valparaíso	Quillota	Nueva Granada	IV	Light Red Kidney
QUI 115	Coyunda	BíoBío	BíoBío	Durango	IV	Plain while
QUI 118	Blanco	BíoBío	BíoBío	Durango	IV	Plain while
QUI 171	Pinto	Maule	Linares	Durango	IV	Pinto
QUI 172	Negro argel	Maule	Linares	Durango	II	Small black
QUI 24	Coscorrón	Maule	Curicó	Chile	IV	Coscorron
QUI 421	Bayote	Maule	Cauquenes	Perú	IV	Bayo
QUI 48	Tórtola	BíoBío	Arauco	Chile	III	Tortola
QUI 50	Manteca	BíoBío	Arauco	Chile	IV	Manteca

## Sheet: Hoja1
	Landrace	Pod Nº (Pod/m2)			Seed Nº (Seed/m2)			Seed by pod			PHI (%)							Landrace		Pod Nº (Pod/m2)			Seed Nº (Seed/m2)			Seed by pod			PHI (%)
		OW	RW		OW	RW		OW	RW		OW	RW								OW	RW		OW	RW		OW	RW		OW	RW
	Enriqueta	340.4	206.7		1457.3	553		4.2	2.7		67.5	64						Enriqueta		340.4	206.7		1457.3	553		4.2	2.7		67.5	64
	Coyunda	451.3	299.2		2136.6	945.4		4.8	3.2		74.2	65.6						Coyunda		451.3	299.2		2136.6	945.4		4.8	3.2		74.2	65.6
	Blanco	572.1	325.8		2227.7	987.7		3.9	3		69.5	66.3						Blanco		572.1	325.8		2227.7	987.7		3.9	3		69.5	66.3
	Pinto	352.5	254.6		1281.8	767.7		3.7	3		79.4	77.4						Pinto		352.5	254.6		1281.8	767.7		3.7	3		79.4	77.4
	Negro	465.8	286.3		2518.4	1108.7		5.4	3.8		78.8	76.5						Negro		465.8	286.3		2518.4	1108.7		5.4	3.8		78.8	76.5
	Coscorron	437.9	290.8		1492.5	948.4		3.4	3.3		74.4	81.2						Coscorron		437.9	290.8		1492.5	948.4		3.4	3.3		74.4	81.2
	Bayote	353.3	202.9		1479.3	707.1		4.2	3.6		72.2	68.5						Bayote		353.3	202.9		1479.3	707.1		4.2	3.6		72.2	68.5
	Tórtola	390.4	240		1429.4	663.9		3.6	2.8		75.7	71.5						Tórtola		390.4	240		1429.4	663.9		3.6	2.8		75.7	71.5
	Manteca	520.8	303.8		2353.9	1037.9		4.6	3.4		79.5	75.9						Manteca		520.8	303.8		2353.9	1037.9		4.6	3.4		79.5	75.9
	P ≤ 0.05	*	ns		*	*		ns	*		**	***						E		***			***			**			**
	LSD	114.2	-		600.4	294		-	1		4.6	3.4						G		***			***			*			***
	Mean	431.6 a	267.8 b		1819.7 a	857.8 b		4.2 a	3.2 b		74.6 a	71.9 a						G x E		ns			*			*			**
	LSD values correspond to the least significant Fisher differences, * = P≤0.05; ** = P≤0.001; *** = P≤0.0001; ns = not significant. Different lowercase letters between columns indicate differences between treatments.																	*P≤0.05; **P≤0.001; ***P≤0.0001, ns, not significant.

## Sheet: Hoja2
A	V	Pod Nº (Pod/m2)	Seed Nº (Seed/m2)	Seed by pod	PHI (%)
OW	Enriqueta	340.4	1457.3	4.2	67.5
OW	Coyunda	451.3	2136.6	4.8	74.2
OW	Blanco	572.1	2227.7	3.9	69.5
OW	Pinto	352.5	1281.8	3.7	79.4
OW	Negro	465.8	2518.4	5.4	78.8
OW	Coscorron	437.9	1492.5	3.4	74.4
OW	Bayote	353.3	1479.3	4.2	72.2
OW	Tórtola	390.4	1429.4	3.6	75.7
OW	Manteca	520.8	2353.9	4.6	79.5
RW	Enriqueta	206.7	553	2.7	64
RW	Coyunda	299.2	945.4	3.2	65.6
RW	Blanco	325.8	987.7	3	66.3
RW	Pinto	254.6	767.7	3	77.4
RW	Negro	286.3	1108.7	3.8	76.5
RW	Coscorron	290.8	948.4	3.3	81.2
RW	Bayote	202.9	707.1	3.6	68.5
RW	Tórtola	240	663.9	2.8	71.5
RW	Manteca	303.8	1037.9	3.4	75.9
